# Supplementary material for: Cognitively-Related Basic Activities of Daily Living Impairment Greatly Increases the Risk of Death in Alzheimers Disease
Source: PLoS One. 2016 Aug 29;11(8):e0160671. doi: 10.1371/journal.pone.0160671 (PMC5003345; doi:10.1371/journal.pone.0160671)
Supplement: S1 File — (XLSX) [file pone.0160671.s001.xlsx]

## Sheet: 工作表1
ID	Agebs	Sex	Race	MS	Education	Sympt duration	MMSE1	IADL1	CVDE	VitalStatus	SurvivalT	ADL1	ADL2	ADL3	ADL4	ADL5	ADL6	ADL7	ADL8	ADL9	ADL10	ADL11
1	71.6	1	1	1	23	6	26	5	0	0	9	6	6	6	6	7	6	6	8
2	74.8	0	1	0	15	5	25	13	0	0	11	6	7	6	6	11	7	8	13	14	18
3	72.9	1	1	1	13	3	21	13	1	1	12.4	7	6	9	10	10	9	12	10
4	65	0	1	1	17	3	29	10	0	0	13	6		6	6	6	8	9	9	9
5	78	0	1	1	12	2	24	14	1	1	6.1	6	6	7	8	7	8	13
6	78.8	0	1	0	14	2	27	8	0	0	7.2	6	6	6	7	8	8	11
7	73	0	1	1	12	3	28	9	1	0	7.2	6		6	7	6	8	9
8	76.3	0	1	1	14	4.5	20	10	1	0	6.5	6	6		6	6	8	9
9	58.6	0	1	1	16	3	22	12	1	1	7.7	6	6	6	6	8	11
10	86.3	1	1	1	12	1.5	21	12	1	1	5.6	10	7	13	13	12
11	69.7	0	1	1	16	1	30	8	0	0	9.4	6	7	6	7	8
12	80.6	0	1	0	12	3	20	21	1	1	5.8	8	7	8	6	10
13	68.5	1	1	1	16	3	28	14	1	1	7.1	6	8	7	7	8	11
14	77.6	0	1	1	16	5	29	13	1	0	7.9	7	6	6	7	9	16		24
15	60	0	1	1	18	1	29	8	1	0	6.9	6	6	6	6	8	17	25
16	81.7	1	1	1	14	3	27	17	1	0	6.3	7		7	20	9
17	73.4	1	1	1	18	4.5	22	12	1	0	6.2	6		6	7	8	16	24
18	77.2	1	1	1	9	2.5	30	5	1	0	5.7	6	6	6	7	8
19	74.1	0	1	1	16	1	27	8	0	0	4.7	6	6	6	7	8
20	76	0	1	1	12	5	22	9	0	0	12	6	7	9	8	14
21	80.2	0	1	1	14	1	29	8	1	1	10.3	6		8	8	15	16
22	75.8	0	0	1	16	3.5	11	26	1	1	9.6	15	14	16	17	23			23
23	76	0	1	1	13	3.5	25	15	1	1	4.9	6	6	6	8	7
24	68.3	0	1	0	12	3	22	13	1	0	10.9	7	6	10	9		22
25	71.1	0	1	1	16	10	24	8	0	1	10.4	6	6	6	8	6	7	7	7
26	75.6	1	1	1	18	5	24	8	1	1	7.9	6	6		8
27	75.7	0	1	1	16	4	26	14	0	1	8	6	7	8	8	16	25	25
28	77.3	0	1	0	16	2	30	9	1	0	9.1	6	7	7	8	13	16	15	13	16
29	76.2	1	1	1	8	2.5	21	13	1	1	5.3	7	7	10	9
30	72.4	0	1	1	9	3	30	9	1	1	6	9	6	6	11	12
31	73.3	1	1	1	16	4	25	9	1	0	8.2	8	6	9	10
32	74.8	0	1	1	12	4	28	10	1	1	6.6	6	7	7	8	9
33	85.5	0	1	0	16	1	28	12	0	1	4.7	6	6	6	8	9
34	74.1	0	1	1	10	3	27	9	0	0	7.2	8	6	6	10	12	13	13
35	84.5	0	1	0	9	1.5	19	8	1	0	7	6	6	6	8
36	82.2	0	1	1	16	5	21	22	0	1	5	6	6		8	12
37	61.8	1	1	1	14	5	16	11	0	0	5.8	6	6	7	8	11	11
38	82.6	1	1	1	20	6	28	20	1	0	5.7	11	7	12	13
39	70.9	0	1	0	18	5	22	8	1	0	5.3	6		7	8	9
40	69.3	0	1	1	13	2.5	25	8	1	0	4.4	6	6	6	8	12
41	81.2	0	1	1	12	2	22	13	1	0	3.4	10	8	11	12
42	80.2	0	1	0	16	3	24	10		0	13.1	6	7	8	13			21
43	76.8	0	1	1	8	6	15	12	1	1	5.4	7	6	9	18	19
44	62.7	1	1	1	16	3	23	13	0	1	2.8	6	7	8
45	62.5	0	1	0	12	9	22	16	1	1	8.8	8	6	10
46	84	0	0	0	12	1.5	26	19	1	0	9.5	10	12	12
47	78	1	1	1	16	4	9	12	0	1	6.4	6	8	8
48	80.5	1	1	1	15	4	27	7	1	1	6.5	6		8
49	76.8	0	1	0	16	2	22	15	1	1	5	6	6	8		14
50	70.3	0	0	0	12	7	20	14	1	0	8.2	6	6	8	10	11		24
51	74.1	1	1	1	12	2.5	21	19	1	1	4.8	7	7	9
52	83.3	0	1	0	14	1.5	24	18	0	1	3.3	8		10
53	83.1	0	1	1	15	5	18	15	0	1	5.7	6	7	8	21
54	77	0	1	0	17	1	27	9	1	0	7.4	7	8	9	11	28	26
55	90.8	0	1	0	13	2	25	17	1	1	5.1	9	11	11	13	17
56	83.4	0	1	0	12	3	21	28	1	1	4.3	9	6	11
57	80.4	0	1	0	12	1	26	11	1	0	4.2	8	8	10
58	80.4	0	1	0	12	5	24	20	0	0	4.1	8	9	10	14
59	75.7	1	1	1	10	9	25	9	1	0	5.3	7	9	9	12	21
60	82.9	0	1	1	14	3	20	19	1	0	3.5	6	6	8	9
61	80.6	0	1	1	15	3	22	23	1	0	2.9	10	10	12
62	74.5	0	1	1	16	6	24	24	1	0	2.4	11	10	13
63	76.4	1	1	1	12	5	24	19	1	0	2.2	7	6	9
64	75.8	1	1	1	10	3	19	15	0	1	6.4	6	8		12	22
65	78.6	0	1	1	15	4	19	13	1	1	3.9	7	9	25
66	74	0	1	0	6	4	6	24	1	1	2	10	12
67	72	0	1	0	14	2	22	11	0	1	4.8	6	8	14	23
68	86.2	0	1	0	8	3.5	13	21	0	1	7.6	9	11	13	10
69	86.9	1	1	1	8	1.5	21	10	0	1	6	7	9	14
70	52.1	0	1	1	16	5	16	15	0	1	7.3	6	8	11			30
71	58.6	0	1	1	12	4	18	24	0	1	5.3	6	8	21
72	64.8	0	1	1	16	5	27	9	1	1	8.7	6	8	11	17	29	26
73	71	1	1	1	12	2	25	5	0	1	8	6	8	7	13	21
74	75.2	1	1	1	14	4	15	18	1	1	5.4	6	8	9
75	77.2	1	1	1	19	1.5	24	10	1	1	4.3	7	9
76	60.4	0	1	1	14	3	16	18	0	0	10.6	6	8	9	15	17
77	62.6	1	1	1	16	1	22	12	0	1	6.5	6	8	10
78	67.9	0	1	1	12	2	25	13	1	1	9.1	9	11	15	19	22		30	28	28
79	86.8	0	1	1	16	4	7	23	1	0	10.3	8	10
80	79.6	0	1	0	12	7	11	31	0	1	7.3	18	20
81	65.8	0	1	1	16	2	29	11	0	1	7.1	6	8		17	23
82	80.3	0	1	0	16	5	24	10	0	1	5.9	7	9
83	80	1	1	1	12	3	27	7	0	1	7.6	6	8	10
84	77.9	0	0	0	18	2	21	18	1	0	11.1	6	8
85	66.8	1	1	1	14	4	19	11	1	1	4.8	6	8
86	76.3	1	1	1	10	8	18	23	1	0	9.6	8	10	12
87	79.5	0	1	0	16	3	26	13	1	0	9.5	6	8	7		7
88	67.8	1	1	1	18	4	11	16	1	1	7	6	8
89	76.7	0	1	1	12	1	23	8	1	1	5.4	6	8	6
90	66.2	0	1	1	16	3	25	12	1	1	5.4	6	8	9	16
91	83.6	1	1	1	16	4	25	19	1	1	1.6	13	15
92	82.7	1	1	1	20	1	27	12	1	1	1.6	6	8
93	78.7	0	1	1	12	3	24	10	1	1	4.5	7	9
94	78.8	1	1	1	14	4	21	11	1	1	1.9	6	8
95	84.7	0	1	0	13	7	15	28	1	1	2	21	23
96	76.7	1	1	1	16	1	27	8	1	0	8.4	6	8	11
97	70.2	0	1	1	12	5	17	14	0	0	8.3	7	9
98	62.6	0	1	1	12	5	8	27	1	1	6.3	14	16	26		26
99	71.9	0	1	1	16	3	23	12	0	0	8	8	10	8
100	67.6	1	1	1	17	3	19	10	1	1	5.7	6	8	14	21	24	22
101	78.3	1	1	1	16	7	17	16	1	0	7.2	9	11	20	18		25
102	76.3	0	1	0	15	3	20	13	0	1	4.6	7	9
103	77.5	0	1	0	14	8	22	15	0	1	4.4	9	11
104	55.2	1	1	1	4	2	18	11	0	0	6.7	6	8	15	15
105	68.6	1	1	1	12	11	11	21	1	0	5.7	7	9
106	83.6	0	1	1	16	5	12	14	0	1	3	7	9
107	59.7	0	1	1	16	3.5	24	8	0	0	4	6	8
108	82.6	0	1	0	12	7	17	19	1	0	3.9	6	8	9	9
109	76.2	0	1	1	12	1	24	10	1	1	2.7	6	8
110	83.8	0	1	1	16	5	29	25	1	0	3	8	10
111	79.7	1	1	1	19	4	16	21	1	0	3.1	7	9	13
112	79.7	0	1	0	14	3	19	18	0	0	2.7	7	9
113	74.1	1	1	1	12	3	17	12	1	0	2.7	6	8	17
114	79.1	1	1	1	16	2.5	25	12	1	0	2.6	7	9	8
115	78.7	1	1	1	20	9	17	9	1	1	1.7	6	8
116	62.5	1	1	1	12	1	27	9	0	0	1.8	6	8
117	72.3	0	1	1	4	5	14	14	1	1	1.7	6	8
118	74.7	0	1	1	16	4	22	15	0	0	1.6	6	8
119	73.9	0	1	1	14	5.5	23	9	1	0	1.5	6	8
120	66.5	0	1	0	14	7	2	26	1	0	1.5	18	20
121	67.2	1	1	1	16	5	11	15	1	0	1.2	6	8
122	86.2	0	1	0	12	1	11	30	1	0	1.2	12	14
123	83.8	0	1	1	12	2	14	24	1	0	2.5	15	17
124	71.5	0	1	1	12	5	9	28	0	1	8.3	18	24	23
125	83.3	0	1	0	12	5	21	16	0	1	8.4	6	9
126	75.8	0	1	1	8	5	13	15	1	1	10.4	6	11	11	24	30
127	71.4	1	1	1	8	5	14	9	1	1	1.8	9	25
128	85.2	0	1	0	15	1	25	20	0	1	4.8	11	23	26
129	78.5	0	1	0	16	4	22	19	1	1	4.8	11	20	17	20
130	69.7	1	1	1	12	5	18	22	1	1	3.1	9	14	24
131	88.2	0	1	0	12	6	23	20	1	1	6.7	9	12	9	17
132	83	0	1	0	12	2.5	21	25	0	1	7.3	14	26	26
133	71	0	0	0	12	5	10	24	1	1	4.2	12	22
134	72.8	1	1	1	16	2	16	20	0	1	2.7	9	28
135	84.4	1	1	0	9	3	10	8	0	1	3.6	6	21
136	80	1	1	0	9	3	10	19	0	1	10.5	9	22		21
137	91.6	0	1	0	15	8	15	29	1	1	2.5	18	27
138	73.2	0	1	0	12	3	19	13	0	1	5.6	6	11	17
139	72.7	0	1	1	13	2.5	17	18	0	1	5.5	6	15
140	60.4	1	1	1	16	4	26	6	0	1	11.2	6	9	8	21	25	30	27
141	53.1	0	1	1	16	4.5	2	27	0	1	7.5	10	15	17	26	25
142	67.8	0	1	1	13	4	19	13	1	1	7.1	6	13	25
143	82.5	0	1	0	13	2	24	23	1	1	3.8	17	21	20
144	72.6	0	1	1	8	6	9	26	0	1	3.6	18	21
145	73.7	0	1	0	12	1	24	15	0	1	4	7	15	13
146	72.3	0	1	1	14	2	15	17	0	1	4.2	6	12	9	15	18
147	71.9	0	1	1	12	3	14	24	0	1	9	8	12	10	12
148	70.9	0	1	1	12	3	11	28	1	1	8.3	9	21
149	77.6	0	1	1	14	10	17	12	1	1	9.7	8	17	17	30	26	27
150	80.5	0	1	1	13	6	17	26	0	1	6.8	7	22	24	30
151	75	0	1	1	16	2.5	24	22	0	1	7.3	7	25	27	30
152	78.9	1	1	1	14	6.5	16	17	1	1	5.6	8	14	23
153	79.1	0	1	0	18	1	28	12	1	1	6.3	7	10		15
154	67.5	1	1	1	16	6	10	22	0	1	9.8	9	14	21	24		26	26
155	66.8	0	1	1	16	2	6	26	1	1	2.5	7	15
156	82.4	0	1	0	12	8	10	26	0	1	11	9	22	22	22	23	23
157	83.8	1	1	1	12	3	14	16	1	1	1	8	23
158	66.7	0	1	0	9	3	13	23	0	1	6.1	11	17	26
159	81.1	0	1	1	14	9	1	29	0	1	8.4	18	23	23	27	26
160	61.5	0	1	1	12	3	6	25	1	1	2.1	12	29
161	83.7	1	1	1	12	2	18	12	1	1	5.2	6	9	19
162	67.9	0	1	1	15	2.5	11	25	1	0	11.1	9	12
163	81.5	1	1	1	19	7	21	11	1	1	5	7	10	9
164	72.2	1	1	1	9	2	22	23	0	1	4.6	10	13	13	13
165	74.2	0	1	1	12	2	3	25	0	0	11	10	14
166	78.9	0	0	0	8	3	4	31	1	1	3	22	28
167	78.3	0	1	0	12	4	22	20	1	1	3	6	9
168	83	0	0	0	6	2	18	18	1	1	5.1	8	11	20
169	81.5	0	1	0	12	10	13	24	1	1	3	16	21	21
170	76.9	0	1	0	12	4	20	22	0	0	10.8	6	12
171	81.6	0	1	0	13	7	16	22	0	0	10.8	7	10	11
172	82.4	0	1	0	18	4	22	9	0	0	11.1	6	9
173	82.9	1	0	1	0	9	18	15	1	1	6.2	7	11
174	79.2	1	1	1	11	5	19	24	1	1	6.3	11	17	19
175	83	0	1	0	12	5	15	23	0	1	2.1	7	12
176	66.8	0	0	1	10	6	16	29	0	1	1.6	11	28
177	85.2	0	1	0	12	2	13	24	1	1	5	7	16
178	74.7	0	1	0	16	1	17	12	1	1	9.8	6	9
179	80.4	0	1	0	16	1	26	11	0	0	10.6	9	15	16	18	20
180	79	0	1	0	13	6	11	28	1	0	10.5	17	27
181	71.9	0	1	1	16	3	16	28	1	1	1.7	10	28
182	82.6	0	1	0	16	3	14	19	1	1	6.3	7	19	23
183	66.5	0	1	1	14	4	22	20	1	1	3.1	6	10
184	69.7	0	1	0	16	11	1	30	0	1	8.2	19	26	30	26	26
185	75.1	1	1	1	18	4	19	20	0	1	7.4	8	18
186	79.9	1	1	1	8	1	17	21	0	1	2.8	8	12
187	85.6	0	1	0	11	4	20	26	1	1	5.3	9	20
188	78.9	0	1	1	16	4	12	11	0	1	7.8	6	11
189	80.3	0	0	0	15	3	9	24	0	1	3.7	11	27
190	68.7	1	1	1	16	8	16	15	1	1	4	6	9
191	85.6	0	1	0	11	1	20	15	1	1	4.6	8	11	17
192	73.2	0	1	1	12	6	23	15	1	1	5.3	6	20	22
193	65.1	0	0	1	18	6.5	1	31	0	1	6.8	19	22	28	26	27
194	65.4	0	1	0	12	1	18	16	1	1	9	6	12					28	29	26
195	73.1	0	1	1	8	6	6	30	0	1	1.6	17	27
196	52.8	1	1	1	13	2	21	10	0	1	3.8	6	11
197	59.6	0	0	0	16	4.5	2	20	1	1	3	8	19
198	84.8	0	1	0	14	9	12	27	1	1	3.2	21	27
199	77.3	1	1	1	14	2	5	25	0	1	1.4	11	30
200	73.4	0	1	0	16	3	17	11	0	0	9.6	6	10	12
201	77.5	0	0	0	8	2	9	30	0	1	4.1	11	25
202	69.3	1	1	1	17	4	9	18	1	1	2.7	9	13	15
203	67.9	0	1	0	4	4	24	21	0	0	9.1	10	19	23
204	72.5	0	1	1	14	3	23	12	0	0	9	7	12	14
205	78.9	0	1	0	16	6	20	20	0	0	9	8	29	27
206	87.1	0	1	0	10	3.5	20	24	1	1	4.7	8	15	27
207	70.6	0	1	0	12	7	6	26	1	1	6.1	11	15	9
208	72.2	0	1	1	13	4.5	7	26	1	1	3	12	21	19
209	77.3	0	1	0	12	3	12	15	1	1	1.8	6	24
210	87.3	0	1	1	18	8.5	8	26	1	1	6.1	11	17	11	17	30
211	85.1	0	0	0	11	5	11	29	1	1	2.6	15	25
212	71	0	1	0	12	1.5	22	28	1	0	8.4	16	19	21	20	20	24	24	24
213	56	0	0	1	12	4	11	26	1	0	8.4	6	13
214	82.5	1	1	1	11	3	10	19	0	1	4	6	14	13
215	82.9	0	0	0	12	5	13	26	1	1	7.6	9	15		19
216	90.4	0	1	0	12	4	10	24	0	1	1.8	12	15
217	82.2	1	1	1	18	2	29	13	1	1	3.7	10	21
218	83.8	0	1	0	11	3	19	19	1	0	8	8	17
219	76.8	1	1	1	16	2	22	12	1	0	7.9	8	11
220	71.2	0	1	1	12	8	22	23	1	1	4.9	8	15	20	22
221	72.5	0	1	0	12	4	4	27	1	0	7.8	9	13	25	25	25
222	85.2	0	1	0	16	2	24	14	1	1	4.2	8	23
223	77.3	0	0	1	14	2	20	11	1	1	6.9	9	14	14	15	22	24	27
224	70.8	0	1	0	15	1.5	29	8	0	1	6.4	6	11	16	18
225	74.5	1	1	1	20	1	21	14	0	0	7.7	6	11	11	10	10	11	12	12
226	71.9	0	1	1	16	4.5	20	13	1	1	3.7	7	12	21
227	80.3	0	1	0	12	2.5	19	21	1	1	5	8	13	13	14
228	82.6	0	1	0	12	6	11	27	1	1	2.3	13	21
229	75.2	0	1	1	18	5	24	19	0	1	2.9	7	12	16
230	78.1	0	0	0	7	2	15	15	0	1	2.2	7	30
231	82	0	1	1	12	9	13	22	0	1	1.5	8	17
232	78.3	0	1	0	16	3	24	13	1	1	5.3	6	9	18	20
233	80	0	1	1	14	4	14	26	1	1	2.8	14	20
234	65.2	0	1	1	14	3.5	9	26	1	1	3.8	10	14	14	18
235	80.6	0	1	0	12	1	22	9	1	0	7	8	19
236	75.8	0	1	0	12	2	25	10	1	1	2.9	6	13
237	65.6	0	1	1	16	5	7	25	1	0	6.8	7	11
238	91.1	1	1	1	13	2	29	9	0	1	3.2	8	21
239	89.4	0	1	0	16	3	16	28	0	1	3.3	11	26
240	78.7	0	1	0	13	3	16	20	0	1	2.9	8	11	22
241	74.1	0	1	1	16	5	28	9	1	1	1.9	6	10
242	84	0	1	0	16	3	10	30	1	0	6.4	24	28	29			27	28
243	68.2	0	1	1	13	1.5	11	21	1	0	5.7	14	28
244	73.2	1	1	1	20	10	19	7	0	1	1.7	6	9
245	82.3	0	1	0	18	5	22	20	0	1	1.5	11	21
246	61.1	1	1	1	20	9	2	18	0	1	2	8	12
247	77.8	0	1	0	16	1.5	20	24	0	0	5.7	11	14
248	75.3	0	1	1	13	5	9	24	1	0	5.7	13	17	26
249	79.6	0	1	1	12	2.5	2	21	0	0	5.2	6	11	17	22
250	79.4	0	1	0	12	4	15	22	1	0	5	8	14	19		29
251	78.4	1	1	1	12	2.5	19	10	1	0	4.6	13	19	21
252	84.7	0	1	0	15	5	5	28	1	1	1.9	10	17
253	82.5	0	1	1	12	3	27	8	1	0	4.5	6	9	9	9
254	87	0	1	0	12	4	22	25	1	1	3.1	9	15	16
255	80.7	1	0	0	10	4	8	29	0	1	1.9	11	17
256	67.3	1	1	1	12	4	12	21	0	0	4.2	9	12	15
257	81	0	1	0	11	12	13	25	1	0	4.1	12	15	13	13
258	80.5	0	0	0	12	5	4	31	1	1	1.9	14	19
259	73.3	0	1	1	12	7.5	12	30	1	0	4	11	17	20	23
260	81.7	0	1	1	16	5	15	16	1	1	2.9	10	13	19
261	88	0	1	1	16	7	13	9	0	0	3.9	6	10	10	11
262	82.2	1	1	1	16	6.5	12	17	1	0	3.4	11	17	29
263	75.4	0	1	0	16	7	14	20	1	0	3.2	8	13	17
264	72.7	0	1	0	15	9	18	22	1	0	3.1	13	17	16
265	71.3	0	1	0	15	2	23	21	1	0	3.1	6	13	9
266	80.9	0	1	0	16	7	15	24	1	0	3	8	11	13
267	84.5	1	1	1	16	1	8	18	1	0	2.8	7	15	16
268	82	1	0	0	7	1.5	12	27	1	0	2.8	15	18
269	81.5	1	1	0	14	2	12	26	1	0	2.8	7	13
270	81	0	1	0	13	6	0	31	1	0	2.8	21	25
271	84.6	0	1	0	12	5	16	22	1	0	2.9	6	12	16
272	83.7	0	1	0	8	11	11	28	0	1	2.6	15	19	24
273	83	1	1	1	15	4.5	18	25	1	0	3.7	7	10
274	73.1	0	1	0	12	3	22	13	1	0	2.7	6	11	16
275	78.2	0	1	0	16	3.5	18	14	1	0	2.8	7	10	17
276	55.5	0	0	1	16	5	10	22	0	0	3	9	15	24
277	85.4	0	1	0	17	4	18	21	1	0	2.4	7	28
278	77.6	1	1	1	17	2	15	7	1	0	2.3	11	27
279	85.7	0	1	0	11	2	29	8	1	0	2.2	6	13	13
280	59.5	0	1	1	10	8	5	22	0	0	2	10	21
281	85.3	0	1	0	12	6	15	26	0	0	1.8	7	12
282	70.9	1	1	1	16	10	13	29	1	0	1.8	15	23
283	73.5	1	1	1	12	6	25	15	1	0	1.7	6	9
284	73.7	1	1	0	19	10	2	30	0	0	1.4	13	23
285	69	0	1	1	16	4	2	22	0	0	1.4	8	11
286	80.9	1	1	0	14	1	17	25	1	0	1.3	9	12
287	62	0	0	1	16	2	18	10	1	0	1.4	6	9
288	72.1	0	1	1	16	2	18	18	1	1	6.6	8
289	69.1	1	1	1	12	2	12	20	0	1	11.3	8
290	76	0	1	1	16	6	16	25	1	1	7	7		19	25
291	68.5	0	1	1	15	2	10	29	1	0	13.9	10
292	73.3	0	0	1	12	1	13	21	1	1	1.5	8
293	75.8	0	1	1	12	3	17	21	0	1	1.5	10
294	64.5	1	1	1	12	6	3	20	0	1	3.2	15
295	84.7	0	1	0	14	3.5	24	9	0	1	1.7	6
296	61.3	1	1	1	12	5	23	20	0	1	1.6	9	8
297	66.9	1	1	1	22	4	22	5	0	1	6	6	6	14	16	22
298	78.9	0	1	0	12	3.5	17	25	1	1	4.9	16
299	67.6	0	1	1	12	5	18	17	0	1	6.7	6	7	13	24
300	83.3	0	1	0	12	3	27	19	0	1	10.5	7		19	26	28	30
301	76.2	0	1	0	12	10	18	20	0	1	7.5	6	7		16	18	17	27
302	75.9	0	1	1	14	3	15	19	0	1	12.1	6		13		28	25	26
303	79.5	0	1	1	16	2	10	26	0	1	1.8	17
304	75.6	0	0	0	12	6	17	19	1	1	6.5	7	8
305	78.9	1	1	1	13	4	20	21	0	1	2.5	9	9
306	78.2	0	1	0	12	4	15	21	1	1	11.4	8	9	25
307	65.8	0	1	1	12	3	26	9	1	1	10.4	6	6	6	6	6	6	13	13
308	74.2	0	1	1	16	3	25	16	1	1	9.1	6		13
309	51.5	0	0	0	12	1.5	10	26	0	0	13.1	9	10
310	70.9	1	1	1	12	2.5	21	8	0	1	5.6	6	7
311	75.6	0	1	0	11	3	21	14	1	1	9.6	8	8	8	11	14	20	21
312	75.5	0	1	1	11	7	23	15	1	0	13.2	6	7	6
313	83	0	1	0	18	3	17	14	1	1	4.7	11			21
314	70.5	0	0	0	6	3.5	16	20	1	1	4.9	9
315	71.4	1	1	1	16	8	22	10	0	1	2.6	6	6
316	75.7	0	1	0	14	2	17	20	0	1	5.9	11	8
317	82.2	1	1	1	7	1	3	20		1	0.4	19
318	75.1	0	1	0	12	2.5	20	13	0	1	7.9	6	7
319	73.6	0	1	0	3	6	21	19	0	1	9.2	16		16	30
320	79.5	0	1	0	10	3	2	31	0	1	0.6	20
321	66.9	0	0	0	10	2	20	14		1	5.4	8
322	79.3	0	1	0	8	6	12	27	1	1	2.3	13
323	71.3	0	1	0	12	4	16	27	0	1	4.3	16
324	70.9	0	1	1	13	3	23	9	0	1	10.1	6	6	6	9	7	20
325	84.6	0	1	0	10	3.5	15	25		1	4.7	13
326	80.6	0	1	0	15	3	23	21	0	1	4.9	8
327	77.6	0	1	0	8	1.5	28	12	1	1	2.6	7	8	8
328	76.5	0	1	0	18	1	28	8	0	1	11.8	9	8	9	7	8
329	62.1	0	1	0	12	2	17	11	0	1	10.5	6	7	19		26	26	27
330	67.7	0	1	1	12	1	25	8	0	0	12.7	6	6	6	6	10	9		13
331	48.9	1	1	1	19	1	20	20	0	0	12.6	8	9	18
332	69.5	0	1	1	12	1	19	10	0	1	6.1	6	7	7	14	23	25
333	77.2	0	1	0	8	1.5	15	25	0	1	2.5	12
334	76.4	0	1	0	10	3	19	7	1	1	8.2	6
335	73.4	0	1	0	12	1	27	13	0	1	7.3	6
336	85.9	0	1	1	18	1	21	7	1	1	2.7	6		14
337	75.8	0	1	0	12	1	24	8	0	1	10.3	6
338	77.2	0	1	0	13	5	24	9	1	0	12.4	6	6	11	9
339	67	0	1	1	13	3	26	10	1	1	4	6	6
340	66.3	0	1	1	16	7	2	31	0	1	6.5	22	21	22	27	26
341	82	0	1	0	16	2	18	20	0	1	3.7	6		20
342	79	0	1	1	17	5	21	23	1	1	5.2	8	8	7	13	15
343	62.8	1	1	1	12	1	22	8	1	1	6	6	6	6
344	83.7	0	0	0	18	7	6	31	0	0	12.3	19
345	78	0	1	0	18	2.5	26	10	1	1	8.4	6	6	6	18	20
346	83.5	0	1	1	6	10	15	22	1	1	1.3	10
347	75.3	0	1	1	8	1	18	18	1	1	7.7	6	7	6	6	15	30
348	76.8	1	1	1	8	2	21	11	0	1	10.4	7	7	6	8	8	7	12	14	20
349	69.9	0	1	0	13	3	22	9	0	1	6.3	6	6	21
350	74.9	0	1	0	14	2	25	9	0	1	8	6	7	10
351	80.2	0	1	0	9	8	16	26	1	1	4.4	13
352	69.9	1	1	1	16	1.5	26	7	1	1	1.9	6	7
353	80.7	0	1	1	12	7	14	22	1	1	6.1	7
354	80	0	0	0	12	2	24	14	1	0	12	6	6
355	70.9	0	1	1	12	1.5	22	6	0	1	2.7	6	6
356	80.8	0	1	0	12	2	24	17	1	0	11.8	6	7	10	9	23
357	76.3	0	1	1	9	1	22	11	1	0	11.8	8		9
358	78.6	0	1	1	13	5	21	15	1	1	6.4	6
359	71.9	0	1	0	12	4.5	24	12	0	1	2	6
360	70.7	0	1	1	12	3	19	27	1	1	2.1	14	13
361	84.5	0	1	0	12	4	16	20	1	1	10	9
362	73.4	0	1	1	13	6	18	25	1	1	6.7	8
363	83	0	1	0	16	5	20	16	1	1	8.9	6	7
364	78.4	1	1	0	16	4	16	29	1	1	5.6	15	16	15
365	73.9	0	1	1	14	5	20	28	0	1	2.2	13
366	80.1	0	1	0	20	2	26	13	1	1	6.1	6	6	9	11	22
367	78.2	0	1	1	14	2	9	21	0	1	1.8	9
368	67.6	1	1	1	19	3	22	12	1	1	8.3	6	6	10
369	72.3	1	1	1	13	3	24	9	0	1	9	6	7	6	18		25
370	82.4	1	1	1	18	5	12	16	0	1	0.4	9
371	73.1	0	1	1	14	4	26	6	0	0	11.5	6	6	6					9	12
372	73.1	0	1	1	12	0.5	22	20	1	1	9.7	8	8	11	14	21	18	20
373	79.4	1	1	1	12	1.5	16	12	0	1	8.3	7	8	10	30
374	74	0	1	0	6	2.5	18	25	1	1	3.1	9	8	8
375	74.2	1	1	0	12	1	27	23	1	1	10.3	11	7	6	8	17	17				26
376	76.2	1	1	1	19	7	28	6	0	0	11.4	6	6	6
377	76.3	0	1	0	12	4	17	18	1	1	1.3	7
378	82.9	1	1	0	5	4	18	15	1	1	1.3	6	6
379	74.8	0	1	1	11	1	25	8	1	1	7.8	6	7	6	9		7
380	75	0	1	0	16	4	23	11	0	0	11.3	6	6	6	9	25	26	25
381	73.7	0	1	0	12	5	19	28	0	1	0.3	19
382	86.1	0	0	0	18	9	13	22	0	1	5.4	10	11	13	17
383	74.8	0	1	0	16	2	22	15	0	1	5.9	6
384	79.4	0	1	0	13	3.5	20	8	1	0	11.3	6	6
385	77.7	0	1	0	18	1	25	8	1	0	11.2	6	6	7	9	14	14
386	54.2	0	0	1	11	3	5	24	1	0	11.1	16	15
387	73.5	0	1	1	12	4	23	18	1	1	4	7	7	15
388	74.1	0	1	0	0	5	14	24	1	1	2.2	9
389	69.6	0	1	1	12	5	28	9	0	0	11.1	6	6	6		7	7	7	7	6	9	10
390	73.9	0	1	1	9	2	24	9	1	0	11.1	6	6	9	9	9			9	11	11	12
391	67.3	0	1	0	16	2.5	24	20	1	1	5.3	6
392	76.8	0	1	0	12	3	20	14	0	1	6.6	6	7		19	25
393	75.1	0	1	1	15	1	19	9	1	0	11.1	6	6
394	82.9	0	0	0	16	2	26	15		1	8.5	8
395	80.2	0	1	0	16	0.5	27	8	0	0	11.2	6	6		10
396	59.4	0	1	1	13	4.5	27	10	1	1	10.3	9	8
397	80.2	0	1	0	14	2	28	10	1	0	11	6	6	7
398	65.7	0	1	1	12	1.5	29	8	0	1	6.7	6	6	6	6	6	6	6
399	67.4	0	1	1	16	6	6	28	0	0	11	13
400	68.9	1	1	1	20	2.5	23	13	0	1	3.3	6	6	10
401	76	1	1	1	4	1	25	12	0	1	0.5	6
402	82	0	1	0	16	10	17	19		0	10.9	10
403	78.3	0	1	0	12	3	19	30	1	1	2.7	13
404	76	0	1	1	18	5	25	10		1	5.1	6	6
405	88.3	0	1	0	12	7	18	21	0	1	3.5	7
406	76.3	0	1	1	11	2	15	15	0	1	7.8	6
407	65.8	0	1	1	16	3	23	13	0	0	10.7	6	7	7
408	71.5	0	1	1	6	5	19	7	0	1	9.5	6	6	7
409	76.1	0	0	0	6	3	21	17	1	0	10.7	6
410	86	1	1	1	20	3	26	14	0	1	0.3	8
411	73.5	0	1	0	12	2	23	8	1	1	8.8	6	7	6	6	7		7	10
412	70	0	1	1	16	2	21	16	0	1	0.2	6
413	81.7	0	1	1	13	6	21	26	0	1	4.5	7	6	6
414	58.5	1	1	1	12	3	23	14	0	0	10.6	6	6	6
415	75.2	0	1	1	12	5	27	17	0	1	9.6	6	6	6		18
416	71	1	1	0	16	3	9	29	0	1	2	19
417	76.4	0	1	1	16	3	17	22	1	1	0.7	10
418	77.3	1	1	1	13	5	21	20	1	1	5.9	16	12	23
419	74.6	0	1	1	4	5	21	20	0	1	8.2	6	7	7	10
420	75.1	0	1	1	10	4	13	27	1	1	7.5	17	18	18
421	91.5	0	0	0	7	4	3	30	1	1	1.1	18
422	64.3	0	0	1	16	5	21	17		0	11.4	7	7
423	76.9	1	1	1	16	1	25	7	1	1	10.1	6	6	7	6
424	80.2	0	1	1	14	6	23	12	1	1	5.4	6	7	9	16	18
425	83	1	1	1	16	9	14	7	0	1	2.3	6
426	74.3	1	1	1	12	1	30	12	0	0	10.3	6	6	6	6	6	7	6	6	12
427	64.8	1	1	1	15	2	25	5	1	1	6.1	6	6	6	6
428	75.7	1	0	0	11	2	16	25	1	1	0.9	15
429	72	0	1	0	10	5	13	22	0	1	5.1	6	7	14
430	74.4	0	1	0	10	2.5	24	7	0	0	10.5	6	6	7
431	83.9	0	1	0	12	5	22	13	1	1	4.6	6	6	6	6
432	92	0	0	0	11	1.5	7	25	1	1	1.5	15
433	69	1	0	0	20	10	6	30	1	1	1	26
434	80.3	0	0	0	7	2	19	19	0	1	0.6	8
435	96.5	0	0	0	4	9	1	31	0	1	1.2	16
436	73.4	0	1	0	11	2.5	22	10	1	1	6.1	7	7	19
437	58.8	1	1	0	16	4.5	13	22	0	0	10.2	8
438	88.9	0	1	0	15	1.5	22	19	1	1	3.4	9	7
439	79.4	0	1	0	9	4	15	22	1	1	2.8	7
440	80.9	1	1	1	12	5	14	23	1	1	3.8	10
441	72.1	1	1	0	15	3	20	10	0	1	0.8	6
442	77.9	0	0	0	8	4	12	29		0	10.1	24	7
443	61.4	0	1	1	12	4	23	9		0	10.1	7	6	6	6	6	6
444	68.4	0	1	0	13	3	23	18	1	1	8.2	7	6	7
445	53.4	0	1	0	12	2.5	14	15	0	0	10.9	6	6	19
446	67.4	1	1	1	14	2	25	7	1	0	11.1	6	6	6	6
447	79	0	1	0	12	2	19	8	1	0	10.2	6		9
448	90.7	0	1	0	9	5	14	25	1	1	4.4	12	9	13
449	56.3	1	1	1	18	3	27	8	0	0	10.1	6
450	68.8	0	1	1	18	3	25	9	1	1	8.3	7	6	6
451	87.2	1	1	1	7	1	22	13	1	0	10	7
452	69.6	1	0	1	9	3.5	5	27	1	1	0.6	18
453	65.3	0	1	1	12	1	22	17	1	0	10.1	9	8	6	7		6
454	73.1	1	1	1	15	1	22	6	1	1	6.2	6
455	79.7	0	0	0	7	3	17	15	0	1	6.3	8	7
456	83.5	0	0	0	6	5	13	26	1	1	3.6	22	17
457	81.4	1	1	1	16	6	17	26	0	1	0.7	10
458	80.5	0	1	0	12	3	21	10	1	1	8.7	7	6
459	65.1	1	1	1	19	3	24	7	1	0	10	6				10	13	16		19	21
460	85.6	0	1	1	12	7	16	19	0	1	5.5	6	6
461	59.5	1	1	1	12	4	18	8	0	1	3.1	6	7
462	64.2	0	1	1	14	0.5	20	8	1	0	9.9	6
463	75	1	1	1	11	4	16	19	0	1	2.7	9
464	70.7	1	1	1	12	4	26	9	0	1	4.4	7
465	79.2	0	1	1	6	2	25	11	1	1	8.3	7
466	76.2	1	1	0	16	2	10	15		0	10.4	7
467	77.6	0	1	0	18	3	23	8	0	0	11.1	6	6	6	7
468	72.5	0	1	0	12	1	24	16	1	1	2.8	8	7	16
469	67.9	0	1	1	17	5	18	8	1	1	8.1	6	6	6	6
470	79	1	1	1	18	7	5	25	0	1	0.9	11
471	82	0	1	0	15	4.5	23	17	1	1	7.5	7	8	12
472	71.9	0	1	0	11	4	22	13	1	0	9.6	7	6	8
473	67.8	0	1	1	19	1.5	25	8	1	0	9.7	6	6	6	6		6	6	6	6
474	55	0	1	1	12	2	23	12	1	1	6	6	6	6
475	76.6	1	1	1	16	3	28	10	1	1	3.9	6	6	9	10
476	81.6	1	1	1	14	5	17	16	0	0	9.5	9
477	70.3	0	1	0	12	6	18	18	0	0	9.6	7
478	71	1	1	1	8	2	25	8	1	0	9.6	7	7		19
479	85.6	0	1	0	8	4.5	13	19	0	0	9.6	7	8	21	23	23
480	71.3	0	1	1	15	2	29	12	0	0	9.5	7
481	72	0	0	0	11	2	5	30	1	1	3.1	11
482	76.1	1	0	1	12	2	22	10	0	0	9.4	7	8
483	75.1	0	1	1	18	1	29	8	1	0	9.5	6	7	7			14	18
484	88.9	0	1	1	16	3	24	22	1	1	0.6	7
485	84.8	1	1	0	11	2	25	19	0	1	0.9	6
486	77.1	0	1	0	7	2	3	31	1	1	1.6	23
487	86.5	1	1	1	8	6	19	15	1	1	7.9	11
488	71	0	1	0	18	5	24	22	1	1	5.9	11	12
489	72.8	1	1	1	15	5	23	7	0	0	9.5	6
490	73.7	0	1	1	13	4	27	17	0	1	6.5	6	6
491	70	0	0	0	12	5	10	20	1	1	4.9	7
492	64.3	0	1	1	12	2.5	15	28	1	0	9.3	10
493	83.2	0	1	0	8	7	16	25	1	1	1.4	15
494	86.9	1	1	1	16	1	25	18	0	1	3.1	11
495	81.9	0	1	0	8	5	18	16	0	1	5.2	6	7
496	70.4	0	1	1	12	2.5	19	14	1	0	9.2	6	7	7
497	77.6	0	1	1	12	1	29	10	1	0	9.1	6
498	82.7	0	1	0	12	2	22	26	1	0	9.2	9
499	74.7	0	1	0	12	1	27	16	0	1	3.2	8	7
500	68.1	0	1	0	9	4	24	17	1	0	9.1	6	6	9	17	13
501	79.3	0	1	0	12	1	17	18	1	1	6	7			29
502	69.1	0	1	1	14	3	3	20	0	1	2.1	8
503	79.2	0	1	1	12	3	3	29	1	1	3.8	17
504	67.7	1	1	1	18	6	22	20	0	1	5.5	7
505	75.2	0	1	1	12	8	24	16	1	0	9.1	6	7	6	6	7	6	6	9	17
506	69	1	1	1	19	2	26	6	1	0	9	6	6	6		9
507	75.4	0	1	1	12	1	26	7	0	1	4.8	6
508	62.9	1	1	1	16	4.5	23	5	1	1	2.4	6	6
509	76.9	1	1	1	16	2	23	13	1	0	9.1	7	8	7		28	26
510	84	1	1	1	12	6	21	12	1	1	3.1	8
511	84.1	0	1	0	12	11	7	26	1	1	1	14
512	67.9	1	1	1	15	3	26	10	1	0	8.9	7	6
513	87.7	1	1	1	14	2	13	18	0	1	2.9	12
514	85.7	1	1	1	16	1.5	13	21	1	1	0.2	17
515	63.1	0	1	0	9	2	26	14	1	0	8.8	6
516	52.4	0	1	0	18	4	22	13	0	0	8.8	6	6
517	69.5	0	1	1	18	0.5	24	10	1	0	8.7	6	6
518	55.5	0	1	1	12	2	22	13	0	1	3.3	9
519	85.2	1	1	0	10	5	20	20	1	1	1.2	15
520	80.3	0	1	0	16	1	27	17	0	0	8.6	8
521	75.8	0	1	0	12	2	26	9	1	1	3.4	6	6	15
522	72.8	1	1	0	18	5	15	15	1	1	3.6	11
523	79.6	1	1	1	8	5	11	25	1	1	3.8	10
524	73.8	0	0	0	7	30	18	15	1	1	1.5	8
525	78.3	1	1	1	10	3	25	10	0	1	5.9	6		12
526	73.5	1	0	1	8	4.5	2	25	0	1	0.6	23
527	86.2	0	0	0	12	1	22	16	0	1	2.1	7
528	80.3	0	1	1	16	1	30	9	0	1	7.6	6	6	6	6	6
529	80.4	0	1	0	12	3	22	11	1	1	7.1	6
530	66.9	0	1	0	18	5	21	15	1	1	2.3	7	7
531	84.8	1	1	1	16	6	22	11	1	1	5	6
532	82.1	1	1	1	16	2	26	9	1	0	8.6	6	6	7	7	6	7	18
533	73	1	1	1	17	3	26	18	1	1	4.7	8	6	8
534	69	0	1	1	12	7	25	8	1	0	8.5	6
535	69.4	1	1	1	8	1	23	6	1	1	4.5	6		6
536	69.7	0	1	1	12	2	20	26	0	1	2.4	9	10	19
537	75.3	0	0	0	14	4	18	24	1	0	8.4	16		21		28
538	79.5	0	1	0	9	1	27	16	0	1	3	6
539	73.6	0	1	1	12	8	12	27	0	1	5.4	9	10	18		24
540	77.1	1	1	1	18	4	23	8	0	0	8.4	6	7	6	6
541	72.7	0	1	0	14	6	12	26	1	1	3.7	14	15
542	54.4	0	1	0	26	0	30	8	1	0	9.5	6	6
543	83.1	0	1	0	16	7	25	13	1	1	3.4	8	6	7	8
544	75.9	1	0	1	16	8	29	13	1	0	8.4	6	6	7	6	6	7	7	7
545	81.9	0	1	1	16	3	27	13	1	0	8.4	6	6	6
546	54.4	0	1	0	16	5	13	22	1	1	6.3	7	7
547	78.4	0	1	1	23	10	19	12	1	0	8.2	8	6	15	18	19	20
548	62.9	0	1	1	12	2.5	14	20	0	1	0.5	7
549	82.7	0	1	1	12	7	13	25	1	1	7.2	8	9	19	25
550	77.8	0	1	0	13	2	22	11	0	1	6.5	8	6
551	78.6	0	1	1	16	6	19	26	0	1	0.8	11
552	84	0	1	0	11	1	19	8	1	0	8.3	6	7	6	7	9
553	89.7	0	1	0	12	4	19	27	1	1	0.6	16
554	67.4	0	1	0	14	3	24	11	1	0	8.2	6	7		20	23	24	23
555	70	0	1	1	9	6	11	26	1	1	4.1	19
556	70.2	0	1	1	12	2.5	3	27	1	1	3.2	15
557	78.8	0	1	0	14	2	28	11	1	1	7.6	9	8		8	8
558	85.1	1	1	1	4	2	22	16	1	1	5.3	12
559	76	0	1	1	13	3	17	18	1	1	2.7	11
560	84	0	1	0	12	5	15	21	0	0	8.1	10		9	13	16	15	17	17	19
561	61.3	0	1	1	19	5	23	12	0	0	8.3	7	6
562	72.4	1	1	1	17	4	4	29	0	1	2.5	14
563	56.5	1	1	0	16	3	30	11	0	0	8.5	6	7
564	79	0	1	0	16	3	22	11	1	0	8	6		14
565	77.1	0	1	1	12	3	26	12	0	0	8	6	6	6		6	6
566	86.5	0	1	0	12	4	21	12	1	1	4	6
567	73.8	0	1	1	18	6	14	25	1	1	4.1	11	9	21
568	79.5	0	0	0	12	3	25	21	1	1	4.8	14	14	14
569	85.9	0	0	0	17	2	18	29	1	1	0.7	15
570	77.3	0	1	0	16	3	22	21	0	1	1.6	6
571	83.3	0	1	0	12	3	14	30	1	1	1.6	17
572	70.5	1	1	1	16	5	24	13	1	1	2.5	8	8
573	77.4	0	1	0	14	4.5	25	17	1	1	4.2	7
574	65.6	0	1	1	12	3	30	9	0	0	8	7	6
575	65.5	0	1	0	17	3	27	8	0	0	8	6	6	6	6
576	74.4	1	1	1	12	5	11	19	0	1	3.2	9
577	76.9	0	1	1	13	2	25	9	1	0	8	6
578	71.8	0	1	1	11	1	28	8	1	0	7.9	6	6	6
579	78.8	0	1	1	16	3.5	25	18	1	1	2	6	7
580	82.6	0	1	1	12	7	10	26	1	1	5.2	10		15
581	71.6	1	1	1	12	1.5	21	27	1	1	2.7	13
582	82	1	1	1	12	3.5	8	23	1	1	2.9	7
583	73.1	0	1	0	12	2.5	27	12	1	1	7	8	8
584	80.4	0	1	1	16	3	26	9	0	0	7.9	10	10	11	18	17
585	73.9	0	1	1	15	3.5	25	9	1	0	7.8	6
586	70.8	1	1	1	16	3	26	14	1	0	8	10		6	17		22
587	60.9	1	1	1	13	1	28	7	1	1	6.3	6	6	6		10	16
588	48.3	0	1	1	13	5	15	16	0	0	7.8	6
589	82.1	1	1	1	16	18	30	20	0	1	2.9	6
590	64.2	0	1	0	15	1	25	7	0	0	7.7	6	6	19	21
591	78.6	0	1	0	10	1	29	19	0	0	7.8	11	10	9	9	18
592	82.5	0	1	1	14	1	11	28	1	1	4.7	15
593	83.6	0	1	0	10	1	14	23	0	1	3.4	10	11	10
594	65.4	0	1	0	13	2	23	9	0	1	4.2	8
595	71.2	1	1	0	9	4	27	8	1	1	4	8	7
596	74.4	0	0	0	2	4	9	28	1	0	7.8	15	10
597	63.3	1	1	1	12	5	4	28	1	1	0.3	19
598	73.3	0	1	0	12	3	19	12	1	1	5.4	6	6
599	68.2	0	1	1	16	1	25	17	0	1	2.5	6
600	74.5	0	0	0	16	3.5	12	24	0	1	0.7	8
601	70.9	0	1	1	13	5	15	22	0	1	4.1	11	12
602	70.6	0	1	1	10	10	11	27	1	1	6.6	14	8	18
603	82.2	0	0	1	11	4	21	18	0	1	7	8		18
604	55	1	1	1	29	4	29	9	1	1	7	6	6	7	9	10		14
605	83	0	0	0	3	6	10	26	1	1	1.8	14
606	54.8	0	1	1	16	2	19	10	1	1	4.7	6		6	11	19
607	57	0	1	1	14	2.5	28	9	1	0	7.6	6	6			11	14
608	65	1	1	0	21	4.5	22	13	0	0	7.7	6		6	14		19
609	57.9	0	1	0	12	4	10	21	0	0	7.6	8		16	19
610	68.7	0	1	0	12	1	26	9	0	1	6	7
611	68.9	0	1	1	13	3	27	8	1	0	7.5	6	6	6	6	6	6	6	6
612	89.1	0	1	1	8	5	5	26	0	1	3.4	16
613	67.9	0	1	1	15	5	15	17	1	1	4.1	6
614	65.5	0	0	0	12	4	0	29	1	1	2.6	24
615	77.4	1	1	1	16	7	0	18	1	1	3.3	16
616	75.9	1	1	1	16	4	28	12	0	1	6.2	6		6	9	11	18
617	77	0	1	0	15	8	14	22	1	0	7.4	11
618	87.5	1	0	0	7	3	12	18	1	1	1.5	7
619	75.8	0	1	0	12	4.5	27	18	0	0	7.3	7
620	76.1	1	1	1	16	6.5	25	10	1	1	4.3	6		11
621	45.1	0	1	1	12	1.5	25	10	1	1	6	6	7			24
622	61.8	0	1	1	14	6	10	27	0	1	1.1	14
623	71.3	0	1	1	18	5	30	3	1	0	7.2	6	6	6	6	6
624	84.8	0	1	0	17	6	23	20	1	0	7.2	6	7
625	72.1	1	1	1	12	2	27	13	1	1	1.1	6
626	61.4	1	1	1	13	5	27	7	0	0	7.1	6
627	75.1	0	1	1	12	3	19	20	0	0	7.1	8	9	14	15	17	22
628	65.4	0	1	0	11	5	7	25	1	0	7.2	9		27
629	93.8	0	1	0	10	1	19	30	1	1	1.2	9
630	75.7	0	0	0	12	2	24	13	0	1	4.6	6
631	79.5	0	1	1	6	2	17	16	1	0	7.1	14
632	77	1	1	1	11	1	24	20	0	1	2.2	10
633	76	0	1	0	12	5	22	12	1	0	7.1	6	6	14	15	15
634	48.1	1	1	0	18	2	22	22	0	1	3.8	11			21
635	85.9	1	1	1	16	7.5	9	19	0	0	7.2	10
636	82.1	1	1	1	18	10	19	11	1	1	3.3	8		11
637	66.5	1	1	1	18	10	3	17	1	0	7	7
638	86.5	0	1	0	18	3.5	17	22	0	0	7	7
639	87.5	1	1	1	0	6	7	27	1	1	4.9	20
640	83	0	1	0	6	6	23	9	0	1	1.3	7
641	85.9	1	1	1	18	2	30	9	0	0	7.1	6	6	6	6	6	14	15
642	88.3	0	1	0	16	8	19	29	0	0	7	12
643	71.4	1	0	1	15	6	7	13	0	1	2.2	6
644	79.1	0	1	0	14	7	22	10	1	0	7	6	6	6	6		12
645	74	0	1	1	15	2	26	10	0	1	6.9	6	6	6
646	72	0	1	0	16	3.5	26	9	0	0	6.9	7		7	12
647	87	1	1	1	20	2	23	19	0	0	6.9	6	6
648	62.3	0	1	1	14	6	24	8		0	7.1	6	6
649	74.3	0	1	1	16	3.5	14	20	0	1	1.5	10
650	78.6	0	1	1	12	3	22	19	1	0	7	6		11	15
651	65.9	1	0	1	14	3	25	8	1	0	6.9	6	6	6	6	6	6	6
652	77.5	0	1	1	13	1	24	8	1	1	3.1	6
653	90.6	1	0	1	19	3	11	13	1	1	3.6	11		16
654	73	1	1	1	12	11	16	18	1	1	1	9
655	80.6	0	1	1	16	6	15	20	1	1	1.1	10
656	79	0	0	0	12	3	10	24	0	1	0.9	13
657	49.8	1	1	0	12	2.5	20	15	1	0	6.8	6	6	6
658	72	0	1	1	14	3	24	9	0	0	8.3	6
659	83.3	0	1	0	14	6.5	21	22	0	0	6.7	13	13
660	72.7	0	1	0	17	3	27	9	1	0	6.7	6	6		6	6	6	6
661	73.8	0	1	1	16	2	26	7	0	0	6.7	6	6	6	6	6	6	13
662	83.6	0	1	1	12	8.5	27	20	1	1	3.5	7	7	8
663	83	0	0	0	10	1.5	18	13	0	0	7	8
664	81.2	0	1	0	18	2	20	9	1	1	4.9	7	7		10
665	71.9	0	1	0	4	2	16	18	1	0	6.5	8		12	12	17
666	69.7	0	1	1	14	3	19	11	0	0	6.5	6
667	69.6	0	1	1	11	4	29	10	1	0	6.8	6	6	6
668	66.4	0	1	1	12	4	19	11	0	0	6.5	6	6	6	6	6
669	72.4	0	1	1	10	6	18	27	1	1	1.4	18
670	75.4	0	1	1	17	3	30	9	0	0	6.4	6	6	6	6
671	78.8	0	1	1	13	3	25	12	1	0	6.5	7		11	14		16	26
672	65.1	1	1	1	16	8	5	28		1	1.9	10
673	83	1	1	1	12	2	24	7	1	1	3.8	6	6	7	7
674	72.3	0	1	0	15	3	23	21	0	1	4.7	6		21		28
675	73.5	0	1	1	13	5	15	17	1	0	6.4	6
676	77	0	0	0	15	3	21	12	1	0	6.4	7	7
677	73.5	0	0	0	18	5	23	11	1	0	6.4	6		13	12	14	21	21
678	78.8	1	1	1	12	5	24	9	0	0	6.3	6
679	78.1	0	1	1	13	5	23	24	1	0	6.3	7	8
680	82.2	0	0	1	11	1.5	22	11	0	1	5.5	6
681	75.2	1	1	1	11	4	28	7	1	1	3.5	7	6	10
682	75.1	0	1	1	14	6	1	31	0	0	6.3	25	26
683	76	1	1	1	17	5	30	6	1	0	6.3	6			6	6
684	79.3	1	0	1	17	2	24	5	1	1	2.4	6
685	72.4	0	0	1	13	9	4	24	1	0	6.3	18
686	80.2	1	1	1	14	7	17	26	1	1	0.6	16
687	63.8	0	1	1	12	2.5	13	24	1	1	4.6	14
688	65.3	0	1	1	16	3.5	27	9	0	0	6.2	6		6	6	6	6
689	75.1	0	1	0	16	5	19	21	0	0	6.1	7
690	80.5	0	1	0	12	6	20	22	1	0	6.1	8	8
691	80.2	1	1	1	18	8	25	20	1	1	3	8	9	9
692	70.1	0	1	1	12	4	27	8	1	0	6.2	6	6	6	6	6
693	74.3	0	1	1	16	2.5	27	8	1	0	6.2	6		6		6	7
694	70.2	0	1	1	14	13	26	14	0	0	6.1	7	6	6	8	7	12
695	67.5	1	1	1	19	3	28	15	1	0	6.1	6	6
696	68.7	0	1	0	16	2	23	10	1	0	6.1	6
697	75.2	0	1	0	12	2.5	19	14	0	0	7	6
698	66.1	0	0	1	18	5	19	22	1	0	6.1	6		9	10
699	77.6	0	1	1	15	8	1	29	0	1	2.4	21		26
700	83.5	1	1	1	16	2	27	7	0	0	5.9	6		6	10
701	73.2	0	1	1	12	2	26	9	1	0	6	6	7	12	9	12	23
702	78.5	0	1	0	14	3	26	8	0	0	5.9	6		6	18	20	30
703	85.4	0	1	0	12	2.5	22	22	1	0	5.9	8		13	17	17	19
704	61.2	0	1	1	12	7	0	31	1	0	5.8	18					26
705	67.4	1	1	1	16	5	19	15	1	1	0.5	8
706	57.8	0	1	1	17	3	25	17	1	0	6.5	11	9	15
707	84.1	0	1	0	12	10	15	30	1	0	6	23
708	65.8	1	1	0	11	10	25	10	1	0	5.8	6	6	6	6
709	93.9	1	1	1	16	4	14	17	0	0	5.8	8
710	86.2	0	1	0	12	1	20	26	1	0	6	12
711	74.6	0	0	0	12	3.5	19	23	0	0	5.7	12
712	77.7	0	1	1	16	3	19	9	0	0	5.6	6	6	7		7
713	76.9	0	1	0	14	4	2	23	1	1	1.9	10
714	72.7	0	1	1	12	7	17	11	1	0	5.5	6	6	6	6		7
715	78.4	0	1	0	12	3	1	27	0	1	0.8	15
716	73.6	1	1	1	12	2	21	8	0	0	5.6	6	6		6	6	6
717	80.7	0	1	0	12	1	11	18	1	1	4.2	7	6
718	71.3	0	1	1	16	3	24	10	1	0	5.7	6	7	6	7	10	11
719	80.1	1	1	1	12	2	19	9	1	1	3.6	6	7	6	10
720	77.7	1	1	1	9	1	28	8	1	0	5.6	6	6	6	6	6	7
721	72.8	1	1	1	15	1	27	10	1	0	6	6	7	7	6	6	6
722	86.2	0	1	1	12	4	11	23	0	1	4.9	8	9
723	77.1	0	1	1	16	3	16	20	1	0	5.5	9
724	71.4	1	1	1	16	6	25	10	0	1	5.2	6	6	6	6	7	22
725	69.3	0	1	0	12	5	27	10	1	0	5.6	6	6	6	6
726	82.4	1	1	1	15	2	19	18	1	1	1.8	6
727	55.7	0	1	0	2	1	8	21	0	1	2	7	7
728	86.9	1	1	1	12	5.5	9	29	1	1	0.6	22
729	86.1	1	1	1	16	5	16	30	0	1	0.8	15
730	80.1	1	1	1	15	2	25	14	1	0	5.3	7
731	77.2	0	1	0	6	2.5	19	9	1	0	5.2	6	6
732	75.1	1	1	0	14	1.5	18	10	0	0	5.1	6	7	7	7	7
733	73.3	0	1	1	16	8	21	13	1	0	6	7	6	10	14	17	22
734	79.4	1	1	0	20	3	9	22	1	1	3.8	6		9	9
735	63.1	1	1	1	16	3	16	13	0	0	5	8	6	9	9	9
736	87.3	1	1	1	12	1	28	5	1	0	4.8	6	6	6	6	7	7
737	93.7	1	1	1	16	3.5	16	17	0	1	2.3	7	8
738	75.6	1	1	1	10	0.5	23	10	1	1	3.8	6	6	6	11	9
739	83.8	1	1	0	22	5	10	22	0	1	4.8	11	9	12
740	73.4	0	1	1	12	1	24	20	0	0	4.9	7	8
741	80.3	0	1	1	12	3	16	22	0	1	0.4	6
742	77.3	1	1	1	12	1.5	28	10	1	1	1.9	6	6
743	61.1	0	1	1	12	5	18	18	1	0	4.7	6	7	10	10		15
744	69.7	0	1	1	14	6	14	22	1	0	4.7	7	6
745	81.3	0	1	0	14	2	24	13	0	0	5.1	6	7	7	6
746	85.4	0	0	1	17	3	20	20	1	0	4.6	13		11	11	17
747	72.8	1	1	1	17	3	20	13	1	0	4.6	6	6	7	7
748	88.2	0	1	1	16	8	11	31	1	1	4.1	7
749	69.9	1	1	1	18	7	12	18	1	0	4.9	12
750	81.7	0	1	0	12	4	16	23	1	0	4.5	16		17
751	77.8	0	1	0	12	2	4	26	1	0	4.7	15
752	76.2	0	0	0	16	7	1	29	1	0	4.4	15	15
753	84.6	1	1	1	24	5	25	7	1	0	4.3	6	7	6	6	6
754	79.6	0	1	0	16	2.5	17	10	1	0	4.3	6
755	74.2	0	1	1	18	3	25	9	1	0	4.9	6
756	59.2	0	1	1	20	3	23	11	0	0	4.2	6	6	6	6
757	71	1	1	1	2	1	27	13	1	0	5.2	6	6	9	7	9	12
758	83.3	1	1	1	20	5	22	14	1	0	4.1	6
759	78.9	0	1	1	12	1.5	26	8	1	0	4.1	6	6	6	6	6
760	80	0	1	0	4	3	19	11	1	0	4	6	7
761	75.8	1	1	1	17	2	27	17	1	0	4.1	7	8	10	14
762	87.9	0	1	1	12	8	9	26	1	1	0.4	11
763	73.5	0	1	1	12	4	23	23	1	1	3.5	10	9
764	72.1	0	0	1	15	3	15	21	1	0	4	8		6	9	13
765	63.8	0	1	1	16	2.5	23	12	1	1	3.3	6	6	6	6
766	74.9	0	1	1	13	1	27	8	1	0	4.8	6	6	6	6	6
767	68.4	1	1	1	24	5	18	10	0	0	4.6	7
768	85.8	1	1	1	16	9	10	27	1	1	1.3	11
769	84	0	1	1	18	4	20	16	1	0	3.9	8	8	9
770	60.1	0	1	1	20	7	11	12	0	0	3.9	6	6	19	23
771	80.7	0	1	0	6	6	4	30	1	1	2.8	19	19
772	78.2	0	1	1	16	4	24	11	1	0	3.8	6	7		7
773	60	1	1	0	10	5	22	8	1	0	3.9	6	6		9
774	72.1	1	1	1	6	6	17	16	1	0	3.7	8
775	81.8	0	1	0	18	2	17	10	0	0	3.7	6
776	72.1	0	1	1	13	8	26	26	1	0	3.7	8		24
777	85.3	1	1	0	16	3	25	6	1	1	1.6	9
778	78.1	0	1	0	20	2	23	15	1	0	3.7	8	8	14
779	84.7	0	1	0	12	2	22	20	1	0	3.8	7	8	8
780	55.1	0	1	1	19	5	29	8	1	0	3.7	6	6	6	6
781	79.5	0	1	0	12	5	17	8	1	0	3.5	6	6	7	7
782	90	1	1	1	20	2	26	8	0	0	4.4	7	7	12	15
783	76	0	1	0	12	3	25	21	1	1	1.7	13	13
784	65.2	1	1	1	16	2	28	5	1	0	3.8	6	6	6
785	76.7	0	1	1	16	4	28	7	1	0	3.4	6	6	7
786	68.1	1	1	0	16	2	28	8	1	1	0.9	6
787	76	0	1	1	16	1	23	22	1	0	3.4	9	7	8	9
788	76.3	0	1	0	9	3	14	14	1	0	3.4	7
789	75.1	0	1	1	16	4	17	11	1	0	3.3	6
790	78.5	1	1	1	12	3	16	12	0	0	3.3	6
791	77	0	1	1	16	1.5	20	23	1	1	0.9	18
792	86.9	0	1	0	12	3	21	17	1	0	3.3	7	8
793	71.5	1	1	0	13	2	28	7	1	0	3.1	7	6	6
794	76.7	0	1	0	12	1	16	14	1	0	3.1	6
795	70.1	0	1	1	16	2	22	9	0	0	3.1	6
796	74.6	0	1	1	17	2	25	9	1	0	3.1	6	6	6	7
797	89.9	1	1	0	12	8	18	28	1	0	3	13	12	16
798	89.7	1	1	1	12	5	20	8	1	1	0.8	7
799	81.3	0	1	1	16	4	2	22	1	1	0.7	11
800	74.9	1	1	1	22	5	22	8	1	0	3	6	7	7
801	83.3	0	1	1	10	8	7	20	0	0	3.1	7	7	10
802	76.3	1	1	1	16	3.5	24	11	1	0	3.1	9	10	12	12
803	80.8	1	1	1	13	6	21	9	1	0	3	6	6	6
804	80	0	1	0	7	5	19	8	1	0	3	6
805	78.6	0	0	1	18	5	23	10	1	0	3	6	6	6
806	77.2	0	1	1	12	3	20	16	1	0	3	6
807	75.4	0	1	1	12	10	11	29	1	1	1.3	14
808	72.1	1	1	1	20	2	30	12	0	0	3.3	6	6	6	6
809	51.4	0	1	1	12	2	21	18	0	0	2.9	6	7	13
810	84.3	1	1	1	16	2	19	9	1	0	3	6	7
811	72.7	1	1	1	18	8	22	10	1	0	2.8	6	6
812	81	0	1	0	8	0.5	21	10	1	0	3	6	7	10
813	81.3	1	1	1	16	1.5	25	7	1	1	1.9	11	8
814	82.1	1	1	1	22	3	30	5	0	0	3	6	6
815	69.3	1	1	1	14	2	25	10	0	0	2.9	6	6	6
816	78.3	1	1	1	16	1.5	23	6	1	0	2.9	6	6	6
817	80.3	1	1	1	12	1.5	14	10	1	1	0.9	7
818	81.1	0	1	1	12	4	20	20	1	0	2.8	8	6	8
819	76.4	1	1	1	16	1.5	14	8	1	0	2.9	7	7	7
820	77.9	1	1	1	10	2	23	13	1	0	2.8	7	7	6
821	92.1	0	1	0	9	4	2	21	0	0	2.8	8
822	76.7	0	1	1	15	2	24	13	0	0	2.7	11	7	6
823	77.5	0	0	0	12	3.5	18	21	1	0	2.6	6	6	9
824	52.6	0	0	0	16	3	2	28	0	0	2.6	14
825	80.6	1	1	1	18	7	16	25	1	1	1.4	13
826	87.2	0	1	0	16	6	24	30	1	0	2.6	7	8	8
827	74.5	0	1	0	11	4	13	20	0	0	2.6	10	8	13
828	75.2	1	1	1	7	4	17	6	1	0	2.6	6	6
829	76.9	1	1	1	12	9	23	15	1	0	2.5	6
830	81.6	0	1	0	11	2	22	13	1	0	2.6	6
831	82	0	1	0	12	2	22	13	1	0	2.6	9	6	6
832	58.1	0	1	1	18	1	29	6	0	0	2.5	6	6
833	80.6	1	1	0	12	3.5	19	14	1	0	2.5	6	6
834	85.5	0	1	1	16	10	15	28	1	0	2.6	15
835	83.1	0	1	1	16	1	26	19	1	0	2.5	7	6	11
836	74.3	0	1	1	15	1.5	24	11	1	0	2.6	7	7
837	84.5	0	1	0	15	8	21	8	1	0	3.2	6	6	6	6
838	61.2	0	1	1	18	2	19	12	0	0	3.1	6	6
839	84.6	0	1	0	12	4	11	25	0	0	2.6	11	11	10
840	77	1	1	1	16	2	27	9	1	0	2.4	6	7	9
841	92.2	0	1	0	12	5	17	22	1	1	1.2	10
842	84.3	1	1	0	12	4	24	9	1	0	2.5	6	6
843	74.3	0	1	0	12	10	9	27	1	0	2.4	10
844	62	1	1	1	13	3	23	20	1	0	2.5	10		8
845	63.4	0	1	1	12	2	25	9	1	0	2.3	6	6	6
846	77.5	0	1	1	17	5	22	25	1	1	2.1	9	10
847	78.6	1	1	1	16	7	27	7	0	0	2.5	7	6	6
848	82.6	0	1	0	13	5	15	20	1	0	2.3	6
849	68	0	1	1	16	2	20	17	1	0	2.3	6
850	70	0	1	0	14	7	22	16	0	0	2.3	10	6	7
851	77.6	0	1	0	19	1	29	14	1	0	2.3	8
852	72.9	1	1	1	14	2	28	8	0	0	2.3	6	6	6
853	59.4	0	1	1	12	3.5	29	8	0	0	3.4	9	9	6	7
854	89.8	1	1	0	16	2.5	15	12	1	0	2.3	7	7
855	77.8	1	1	1	16	8	23	10	1	0	2.3	6	6	11
856	67.2	0	1	1	13	4	17	17	0	0	2.2	6	6	7
857	79.2	0	1	1	12	1.5	14	23	1	0	2.2	12	11
858	91.6	0	1	0	12	3	16	16	1	0	2.2	7
859	70.1	0	1	1	12	2	24	8	1	0	2.2	6	6	7
860	68.2	1	1	1	12	3	26	5	1	0	2.3	6	6
861	53.7	1	1	1	21	4	29	10	1	0	2.2	6	6	6
862	77.1	0	1	0	16	5	30	18	1	0	2.1	7	8
863	67.1	0	1	1	14	1.5	29	7	0	0	2.1	6	6
864	82.3	1	1	1	26	4	19	24	1	0	2.1	9
865	76.9	0	1	0	22	1	21	9	1	0	2.1	6	6
866	78	1	1	1	15	5	28	13	1	0	2.1	7	7
867	92.8	0	1	0	16	6	16	20	1	1	0.1	6
868	66.4	0	1	1	19	2	21	16	0	0	2.1	6
869	73.2	0	0	0	11	2.5	19	18	1	0	2.1	8	7
870	68.6	0	1	1	12	3.5	24	7	0	0	2.1	6	6	6
871	85.1	1	1	1	14	6	22	15	1	0	2.1	10	9
872	53.7	0	1	1	18	1	24	14	0	0	2.1	6	6	7
873	78.3	0	1	1	16	3	23	10	1	0	2.1	7
874	69.9	1	1	1	12	2	21	5	0	0	2	6	6
875	80.3	1	1	0	3	2	23	17	1	0	2	7	6
876	80	0	1	0	12	1	27	8	1	0	2	6	6
877	63.7	0	1	0	16	6	20	13	1	0	2	6	7
878	76.7	1	1	1	20	1.5	19	5	0	0	2	6
879	81.5	0	1	0	12	2	16	18	0	0	2	11
880	56.2	0	1	1	19	5	18	19	1	0	2	7	6
881	77.4	0	1	0	14	4	0	12	1	1	0.5	6
882	79.4	0	1	1	22	3	22	14	0	0	1.9	6	6
883	83.7	0	1	1	15	10	0	31	1	1	0.3	24
884	85.4	0	1	0	12	6	15	28	0	0	1.9	14	13
885	67.2	1	1	0	16	2	29	8	1	0	1.8	6
886	64.8	0	1	1	18	3	25	8	1	0	1.8	6	6
887	72.2	0	1	1	13	1	23	8	1	0	1.8	6	6
888	53.2	1	1	1	12	3	27	5	1	0	2	6	6
889	80.8	1	1	1	16	1	25	5	1	0	1.7	6	6
890	76	0	1	1	18	4	9	21	1	0	1.7	6	7
891	66.2	1	1	1	24	4	19	11	1	0	1.7	8
892	72.2	0	1	1	16	5	21	21	1	0	1.7	7	8
893	59.2	0	1	1	12	6	17	18	0	0	1.6	6	6
894	69.4	0	1	0	13	7	25	7	1	0	1.6	6
895	83.9	1	1	1	12	2	25	7	0	0	1.7	8	8
896	79.5	0	1	0	15	5	25	9	1	0	1.7	6	6	6
897	61.2	0	1	0	13	4	26	12	0	0	1.7	6	6
898	93.5	0	1	0	12	4	9	26	1	0	1.8	15
899	76.4	0	1	1	12	1	23	7	1	0	1.6	6	6
900	82	0	1	0	12	7	4	30	0	0	1.8	17
901	77.6	1	1	1	18	3	18	14	1	0	1.6	6	6
902	83.6	0	1	1	20	2	22	15	1	0	1.8	7	7
903	59.3	1	1	1	18	2	30	5	1	0	1.5	6	6
904	71.2	1	1	1	16	5	26	5	1	0	1.5	6	6
905	79.4	1	1	1	22	8	9	21	1	0	1.5	9
906	79.4	0	1	0	7	16	0	19	0	0	1.5	6
907	69.6	1	1	1	19	2	26	6	1	0	1.5	6	6
908	59.1	1	1	1	18	4.5	23	24	0	0	1.5	6	6
909	81.7	0	1	0	16	8	23	21	0	0	1.5	12
910	78.2	0	1	1	16	4	20	16	0	0	1.4	6	6
911	70.2	0	1	0	12	4	21	12	0	0	1.4	6
912	65.9	1	1	1	18	6	12	16	0	0	1.4	7	7
913	55.7	1	0	1	13	4	2	31	0	0	1.4	21	22
914	71.6	0	1	1	12	1	21	10	0	0	1.4	6	6
915	74.7	0	1	1	20	4	25	12	1	0	1.3	6	7
916	81.5	0	1	1	12	2	18	21	1	0	1.4	8	8
917	46.2	0	1	1	23	3	18	12	1	0	1.4	7
918	77.2	1	1	1	17	1	28	5	1	0	1.3	6
919	74	0	1	1	13	3	24	12	1	0	1.4	6	6
920	78.3	0	1	1	16	2	24	9	1	0	1.3	6	6
921	72.5	1	1	1	8	6	10	10	1	0	1.4	6
922	78.6	0	1	1	22	4	25	14	1	0	3.7	9	6	7	7
923	81.1	0	1	1	9	1	28	19	1	0	1.3	6	6
924	62.9	1	1	0	20	6	25	11	1	0	1.3	6
925	68.5	0	1	1	16	2	24	8	1	0	1.2	6
926	65.6	0	0	1	12	4	7	30	1	0	1.2	14
927	69.2	0	0	1	16	1	28	8	0	0	1.2	6	6
928	81	1	1	1	16	1	13	31	1	1	0.3	11
929	68.3	0	0	1	9	3	20	12	1	0	1.2	6
930	65.2	1	1	1	16	3	18	15	0	0	1.3	6	6
931	84.6	1	1	0	8	1	14	20	0	0	1.2	8
932	87.5	0	1	0	13	6	19	24	0	0	1.7	9	9
933	68.3	1	1	1	19	2	28	7	1	0	1.1	6	6
934	79.9	0	1	1	14	3	21	19	1	0	1.1	9	10
935	78.9	0	1	1	13	1	25	12	1	0	1.1	6	6
936	81.9	0	1	1	14	7	15	22	1	0	1.1	6
937	82.1	0	1	1	11	6	16	17	1	0	1.2	7
938	76.6	0	1	1	16	2	27	9	1	0	1.1	6
939	76.9	0	1	1	16	1	27	7	1	0	1.1	6	6
940	62.1	1	1	1	16	3	19	19	0	0	1.1	9
941	77	0	0	0	8	2	19	23	1	0	1.1	8
942	86.2	0	0	0	12	1	4	28	1	0	1	13	14
943	82.1	0	1	1	12	6	8	29	1	0	1.5	12
944	84.7	0	0	1	11	8	4	31	1	0	1	15	12
945	76.3	0	1	1	14	2	20	14	0	0	1	7
946	57.3	1	1	1	17	5.5	27	11	0	0	1	6
947	72.1	0	1	1	16	3.5	26	8	1	0	1	9
948	75.5	0	1	1	12	3.5	20	13	1	0	1	6
949	77.1	0	1	1	16	1	27	8	1	0	1	6
950	72.4	1	1	1	16	5	23	14	1	0	1	6
951	64.2	0	1	1	12	4	27	7	1	0	1	9
952	71.5	0	1	1	13	3	22	13	1	0	1	6
953	88	0	1	0	14	9	22	22	1	0	0.9	12
954	75.5	1	1	0	16	2	23	17	1	0	0.9	7
955	83.7	0	1	0	16	8	14	25	0	0	1	7
956	70.4	0	1	1	12	5	10	19	0	0	0.9	8
957	82.7	1	1	1	16	3	20	11	1	0	1.4	9	10
958	75.2	0	0	1	16	4.5	22	15	1	0	0.9	6
959	65.9	1	0	1	15	5	23	7	1	0	1	6
960	83.5	0	1	0	9	4	19	27	1	0	0.8	14
961	59.1	1	1	1	14	5	22	8	1	0	1	6
962	76.7	0	1	0	6	3	5	27	0	0	0.8	18
963	72.8	0	1	0	16	3	17	23	0	0	0.7	9
964	65.5	0	0	1	14	3	11	21	0	0	0.7	6
965	88.5	1	1	1	14	4	20	16	0	0	0.7	8
966	84.3	0	1	0	8	10	1	31	0	0	0.7	28
967	60.4	1	1	1	19	2	25	7	1	0	0.7	6
968	74.9	1	1	1	11	4	19	12	1	0	0.7	7
969	74.9	1	1	0	16	4.5	24	7	0	0	0.7	6
970	81.2	1	1	0	14	4	15	19	1	0	0.7	7
971	89.1	0	1	1	12	4	14	29	0	0	0.8	18
972	63.6	1	1	0	12	3.5	6	18	1	0	0.7	7
973	68.9	0	1	0	12	6	18	12	1	0	1.8	6	7
974	73.3	0	1	0	16	1.5	17	10	0	0	0.6	6
975	85.2	1	1	0	12	2.5	22	22	1	0	0.6	12
976	77.5	1	1	0	12	5	17	22	1	0	0.6	11
977	80.8	0	1	1	14	3.5	27	19	0	0	0.6	11
978	75.9	0	1	0	10	3	18	16	0	0	0.5	6
979	78.9	0	1	1	12	5	24	10	0	0	0.6	6
980	79.9	1	1	1	24	5	26	9	0	0	0.5	6
981	83.4	1	1	1	18	6	26	22	1	0	0.5	13
982	84.7	0	1	1	16	2	21	19	1	0	0.5	6
983	68.5	0	1	1	12	4	0	30	1	0	0.5	20
984	82.4	0	1	1	12	7	23	11	1	0	0.4	6
985	87.6	0	1	0	12	7	2	29	0	0	0.5	14
986	77.3	0	1	0	12	4	24	15	0	0	0.5	6
987	73.2	0	1	1	18	3	15	17	1	0	0.5	7
988	81.8	0	1	0	14	5	19	21	1	0	0.4	11
989	79.4	1	1	1	16	3.5	25	8	1	0	0.5	6
990	75.7	1	1	1	12	5	11	13	1	0	0.5	8
991	77.6	0	0	0	4	2	9	20	1	0	0.5	6
992	67	0	1	0	18	5	23	8	0	0	0.5	6
993	70.5	0	1	1	14	8	13	20	1	0	0.4	6
994	58.2	1	1	1	19	1	28	10	0	0	0.4	6
995	86.1	1	1	0	14	5	14	18	0	0	0.4	6
996	69.4	1	1	0	18	6	0	26	0	0	0.4	18
997	56.1	1	1	1	16	1.5	18	7	0	0	0.4	6
998	85.8	0	1	1	16	1	17	14	1	0	0.4	6
999	85.4	0	1	1	14	1.5	27	12	1	0	0.3	7
1000	66	1	1	1	5	5	5	21	1	0	0.5	12
1001	39	0	1	1	18	10	23	9	0	0	0.3	6
1002	72.2	0	1	0	12	1.5	25	13	1	0	0.3	6
1003	80.5	1	1	1	12	8	18	23	1	0	0.3	10
1004	81.3	0	1	0	18	4	20	16	1	0	0.6	6
1005	79.8	0	1	1	13	1	20	8	1	0	0.4	6
1006	78.5	1	1	1	12	2.5	25	9	1	0	0.3	8
1007	71.7	0	1	1	14	7	2	30	1	0	0.2	20
1008	76.2	0	1	0	12	5	22	16	0	0	0.2	6
1009	67.9	0	1	1	14	5.5	16	24	0	0	0.1	8
1010	72.6	0	0	1	18	4	22	25	0	0	0.4	12
1011	82.7	0	1	1	14	2.5	12	8	1	0	0.3	7
1012	64.3	1	1	1	13	5	5	31	0	0	0.1	24
1013	55.5	0	1	1	16	2	28	8	0	0	0.9	6
1014	56.9	0	1	0	12	4	27	8	0	0	0.9	6
1015	73.8	1	1	1	18	5.5	19	8	0	0	0.8	7
1016	66.6	0	1	1	12	2.5	27	11	1	0	0.9	6
1017	72.4	1	1	1	7	3	22	7	0	0	0.8	6
1018	86.5	0	0	0	15	4.5	20	14	1	0	0.8	7
1019	74.9	0	1	1	18	3	25	9	0	0	0.6	6
1020	82.6	1	1	1	6	5	9	18	0	0	0.6	9
1021	75.4	0	1	1	15	3	25	11	1	0	0.5	6
1022	71	0	1	0	18	2.5	22	16	1	0	0.2	6
1023	60.2	1	1	1	12	6	27	9	1	0	0.1	6
1024	76.7	0	1	0	16	1	21	12	0	0	0.1	6
1025	71.6	0	1	0	8	5	22	14	1	0	0.1	6
1026	79.5	1	1	1	13	1	20	8	1	0	0.1	9
1027	79.4	0	1	0	12	4	24	21	1	0	0.1	7
1028	88.7	0	1	0	12	10	17	24	1	0	0.1	10
1029	66.2	0	1	1	14	1	18	10	1	0	0.1	6
